# Supplementary material for: Uneven Implications of Lockdown Amid COVID-19 in India: From Harassment, Stigma, Crime, and Internally Displaced People to Stress and Coping Strategies in the Middle/Upper Class
Source: Behav Sci (Basel). 2022 Sep 21;12(10):348. doi: 10.3390/bs12100348 (PMC9599041; doi:10.3390/bs12100348)
Supplement: Supplementary file 1 [file behavsci-12-00348-s001.zip]

Archive with 1 entries (1 files):
- behavsci-1879662-SI.pdf
